# Supplementary material for: Distribution of Triatoma dimidiata sensu lato (Reduviidae: Triatominae) and Risk Factors Associated with Household Invasion in Northern Belize, Central America
Source: J Med Entomol. 2022 Jan 22;59(2):764–71. doi: 10.1093/jme/tjab227 (PMC8924975; doi:10.1093/jme/tjab227)
Supplement: tjab227_suppl_Supplementary_Material_1 [file tjab227_suppl_supplementary_material_1.xlsx]

## Sheet: KeyCode
Key to data sheet
Abbreviation	Description
CC or 1	Location designated as community collection location
AS or 2	Active searching collection method
SB or 3	Sensor collection box placed at location
NL or 4	Location designated as nocturnal lighting location
SD	Screened door 1 = absence 2= presence
SW	Screened window 1 = absence 2= presence
DA	Domestic animal 1 = absence 2= presence
PA	Peridomestic animal 1 = absence 2= presence
Dog Present	1 = absence 2= presence
Bird Present	1 = absence 2= presence
EL	External lighting 1 = absence 2= presence
CL	Community lighting within 30m of house 1 = absence 2= presence
Veg	Surrounding vegetation 1 = agriculture 2 = primary growth 3 = secondary growth
Wall	Wall material 1- cement 2- zinc 3 - thatch (permenta) 4 = wood
Roof	Roof material 1- cement 2- zinc 3 - thatch (permenta) 4 = wood
Floor	Floor material 1- cement 2- zinc 3 - thatch (permenta) 4 = wood
Eaves	Eaves open between roof and walls 1- No 2- Yes
Holes	Number of holes larger than diamete of finger 1: 2-5 2: 5-10 3: 10+ 4:0
AnimIn	Animals sleep inside 1 = monthly 2 = weekly 3 = every night 4 = seasonally 5 = Never
TimeSeenTD	Last time saw T. dimidiata 1 = within week; 2 = within month; 3 = within year; 4 = more than year; 5 = Never
InsectIn	Applied insecticides inside 1 = Baygon 2 = Coil 3 = Both 4 = None
TimeInsectIn	Last time applied insecticides 1 = within month 2 = within year 3 = + 1 year 4 = within 1 week
InsectOut	Applied insecticides out 1 = No 2 = Yes
TimeInsectOut	Last time applied insecticides 1 = within month 2 = within year 3 = + 1 year 4= within week
Crop?	Are there AG crops bordering property 1 = No 2 = Yes
AGHarvest	Last time crop harvested? 1 = within month 2 = within year 3 = + 1 year 4 = within week

## Sheet: dataset final
Rooms	Bedrooms	ScrDoor	ScrWindow	DomAnimal	PeriAnimal	DogPresent	BirdPresent	HouseLight	CommLight	CommDistance	BorderDistance	VegType	WallType	RoofType	FloorType	Eaves	Holes	AnimalIN	TimeSeenIn	InsectIN	TimeIN	InsectOut	TimeOut	Crop	VectorCount
2	1	1	1	1	2	1	2	2	1	5	262	3	1	2	1	1	3	5	5	3	2	2	3	1	1
3	2	1	1	1	1	1	2	1	1	5	254	3	4	2	1	2	3	5	5	2	1	1	4	1	1
3	2	2	2	1	2	1	1	2	1	5	163	3	4	2	1	1	1	5	5	3	1	2	1	1	1
3	2	1	1	1	2	2	1	2	1	5	72	3	1	2	1	1	4	5	5	3	1	2	3	1	1
4	2	2	1	1	2	2	2	2	2	4	179	3	1	2	1	2	4	5	5	3	2	1	4	1	1
3	1	1	1	1	2	2	1	2	2	3	69	1	4	2	1	1	4	5	5	1	1	1	4	1	1
1	1	1	1	2	2	2	2	1	1	5	147	3	3	3	3	2	3	5	5	4	4	1	4	1	1
3	2	1	1	1	1	1	1	2	1	5	253	3	1	2	4	1	1	5	5	3	1	1	4	1	1
2	1	1	1	1	1	1	1	1	2	4	241	3	4	2	4	2	3	5	5	2	1	1	4	1	1
3	2	1	1	1	2	2	1	2	1	5	103	3	4	2	1	2	1	5	5	3	1	2	1	1	1
1	1	1	1	1	1	1	1	1	1	5	144	1	3	2	3	2	3	5	5	3	1	1	4	1	1
2	1	1	1	1	2	1	2	2	1	5	250	1	1	2	1	2	2	5	5	2	1	1	4	1	1
1	1	1	1	1	2	2	1	1	2	1	260	3	1	2	1	2	1	5	5	4	4	1	4	1	1
1	1	1	1	1	2	2	1	2	1	5	305	3	4	2	1	1	4	5	5	4	4	1	4	1	1
4	3	1	1	1	2	1	2	1	1	5	204	3	4	2	3	2	3	5	5	3	1	1	4	1	1
3	2	1	1	2	2	2	1	2	2	3	148	3	1	2	1	1	3	5	5	3	1	1	4	1	1
5	3	1	1	1	2	2	2	1	2	4	224	3	4	2	1	2	3	5	5	1	1	1	4	1	1
4	3	1	2	2	2	2	1	1	2	4	15	1	1	3	1	1	2	2	4	1	3	1	4	2	1
1	1	1	1	1	2	2	2	1	1	5	10	3	3	3	3	2	3	5	4	4	4	1	4	1	1
2	2	1	1	1	2	1	1	2	2	3	15	3	3	2	1	2	3	5	5	2	1	1	4	1	1
3	2	1	2	1	2	2	2	1	2	2	84	3	3	2	1	2	3	5	5	3	2	1	4	1	1
4	3	2	2	1	2	2	1	2	2	3	180	3	1	1	1	1	4	5	5	1	1	1	4	1	2
5	4	2	2	1	2	2	2	1	1	5	107	3	1	2	1	1	4	5	5	3	1	1	4	1	2
3	2	1	2	1	2	1	2	2	2	3	37	1	1	2	1	1	2	5	5	1	3	1	4	2	1
2	1	1	2	1	1	1	1	2	2	3	95	3	1	2	1	2	4	5	5	1	1	1	4	1	1
4	3	1	1	1	2	2	2	1	2	2	36	1	4	2	1	1	1	5	5	2	1	1	4	1	1
3	2	1	1	1	1	1	1	2	2	2	35	1	1	2	1	2	4	5	5	4	4	1	4	1	1
3	2	1	1	1	2	2	1	2	1	5	88	2	4	2	1	2	3	5	1	2	1	1	4	1	1
2	1	1	1	1	2	2	2	2	1	5	128	3	4	2	1	2	3	5	5	2	1	1	4	1	1
2	1	1	1	2	2	2	1	1	1	5	66	3	4	0	1	2	3	5	5	3	1	1	4	1	1
2	1	1	1	1	1	2	1	1	2	2	183	3	4	2	1	1	3	5	5	2	1	1	4	1	2
4	2	1	1	1	2	1	2	2	2	3	230	3	4	2	1	2	3	5	5	1	2	1	4	1	1
2	1	1	1	1	2	1	2	2	2	3	161	3	4	2	3	2	3	5	5	1	3	1	4	1	1
1	1	1	1	1	2	1	2	1	2	3	340	3	4	2	1	1	2	5	5	4	4	1	4	1	1
5	2	1	1	1	2	2	1	2	2	3	251	3	4	2	2	1	1	5	5	3	2	1	4	1	1
5	3	1	2	1	2	2	1	1	1	5	42	3	4	2	1	1	4	5	5	3	2	1	4	1	2
2	1	1	2	1	2	2	2	1	1	5	128	3	2	2	1	1	3	5	5	3	1	1	4	1	1
3	2	1	1	1	2	2	1	1	1	5	190	3	4	2	1	1	4	5	3	2	1	1	4	1	2
1	1	1	1	1	2	2	2	1	1	5	96	2	4	3	1	2	2	5	5	2	2	1	4	1	1
4	1	1	1	1	2	2	2	2	2	2	60	2	4	2	3	2	3	5	2	2	2	1	4	1	1
2	1	1	1	1	2	1	2	1	2	2	172	3	1	2	1	2	1	5	3	3	2	1	4	1	1
1	1	1	1	1	2	1	2	1	2	2	153	3	4	2	1	2	3	5	3	4	4	1	4	1	1
1	1	1	1	1	2	2	2	2	1	5	26	3	2	2	4	2	2	5	1	1	2	1	4	1	2
5	3	2	2	1	1	1	1	2	2	1	60	3	1	2	1	1	1	5	2	1	4	1	4	1	1
7	3	2	2	1	2	1	2	2	2	2	85	3	1	2	1	1	4	5	1	1	2	1	4	1	2
2	1	1	2	1	2	2	2	1	1	5	50	3	4	2	1	2	3	5	5	3	1	1	4	1	1
3	2	1	1	1	2	2	2	2	1	5	40	3	3	2	1	2	2	5	5	2	1	1	4	1	1
2	1	1	1	1	2	2	2	1	1	5	172	3	3	2	3	1	4	5	5	1	1	1	4	1	1
3	2	1	1	1	2	2	1	2	1	5	108	2	1	2	1	2	1	5	5	1	2	1	4	1	1
1	1	1	1	2	2	2	2	1	2	3	46	3	3	3	2	2	3	5	5	3	1	1	4	1	1
1	1	1	1	1	1	1	1	1	1	5	40	3	3	3	3	2	3	5	5	4	4	1	4	1	1
3	2	1	1	1	2	2	2	2	1	5	32	3	1	2	1	2	4	5	2	2	1	1	4	1	1
3	3	1	1	1	2	2	1	2	1	5	67	3	4	2	1	2	2	5	5	3	2	1	4	1	2
4	2	1	1	1	2	2	2	2	1	5	49	2	4	2	1	2	1	5	4	3	2	1	4	1	1
5	3	1	1	2	2	1	2	1	1	5	33	2	4	2	4	2	2	5	3	3	1	1	4	1	1
3	2	1	1	1	2	2	2	2	1	5	12	3	4	2	1	2	3	5	5	3	1	1	4	1	1
4	2	2	2	1	1	1	1	2	1	5	77	3	1	2	1	1	4	5	5	1	1	1	4	1	1
3	2	2	2	1	1	1	1	2	1	5	99	3	1	2	1	2	4	5	5	4	4	1	4	1	1
4	3	2	2	1	2	2	2	2	2	4	236	3	4	2	1	1	4	5	5	3	1	1	4	1	1
4	2	1	2	1	2	2	1	1	1	5	88	3	4	2	3	2	1	5	5	4	4	1	4	1	1
4	3	2	2	1	2	2	1	2	2	4	152	3	1	2	1	1	4	5	5	1	2	2	2	1	1
4	3	2	2	1	2	2	1	2	2	3	139	3	1	2	1	1	4	5	5	3	1	1	4	1	1
3	2	1	1	1	2	2	1	1	2	1	90	3	1	2	1	2	4	5	5	2	1	1	4	1	1
6	4	1	2	1	2	2	1	2	2	1	70	3	1	2	1	1	4	5	5	3	1	1	4	1	1
6	5	2	2	1	2	2	1	2	2	3	41	3	1	2	1	1	4	5	5	1	1	1	4	1	1
4	3	1	2	1	2	2	1	2	2	3	67	3	1	2	1	1	4	5	5	4	4	1	4	1	1
3	2	1	2	1	1	1	1	1	2	2	30	3	4	2	1	1	2	5	5	1	1	1	4	1	1
2	1	1	1	1	2	2	1	1	2	2	200	3	4	2	1	2	3	5	5	3	1	1	4	1	1
4	3	1	2	1	2	2	1	2	2	3	250	3	4	2	4	2	3	5	5	3	1	1	4	1	1
4	3	1	2	1	2	2	1	1	1	5	110	3	3	3	4	2	1	5	5	1	2	1	4	1	1
4	3	1	1	1	2	2	1	2	1	5	58	3	2	2	1	1	1	5	5	3	1	1	4	1	2
2	1	1	1	1	1	1	1	1	1	5	39	3	4	2	1	2	3	5	5	1	2	1	4	1	1
3	2	1	1	1	1	1	1	1	2	3	99	3	4	3	1	2	3	5	5	2	1	1	4	1	1
2	1	1	2	1	2	2	2	1	1	5	97	3	4	2	1	2	1	5	5	3	1	1	4	1	1
3	1	1	2	1	2	2	1	2	1	5	89	3	4	2	1	2	4	2	5	3	2	1	4	1	1
9	6	1	1	1	2	2	1	1	2	2	185	3	4	2	1	2	1	5	5	3	1	2	3	1	1
6	4	2	1	1	1	1	1	1	2	1	251	3	1	0	1	1	4	5	5	3	2	2	3	1	1
2	1	2	2	1	1	1	1	1	2	2	115	3	1	2	1	2	2	5	5	1	3	2	3	1	1
3	2	1	1	1	2	2	2	1	1	5	150	1	3	2	1	2	3	5	5	3	1	1	4	1	1
4	4	1	1	1	2	2	2	1	2	4	72	1	1	2	1	1	2	5	5	2	1	1	4	1	1
3	1	1	2	1	2	2	1	2	1	5	168	3	4	1	1	2	1	5	5	1	2	1	4	1	1
3	2	2	1	1	2	2	1	2	2	3	35	2	1	1	1	1	4	5	5	3	1	1	4	1	1
3	2	1	2	1	2	2	2	2	2	4	35	2	4	2	1	1	1	5	5	3	1	1	4	1	1
3	1	1	2	1	2	2	2	1	1	5	56	2	1	1	1	1	4	5	5	3	1	1	4	1	1
5	3	1	1	1	2	2	2	2	2	3	110	3	4	2	1	1	2	5	5	2	2	1	4	1	1
5	3	1	1	1	2	2	2	2	2	4	111	3	1	1	1	1	4	5	5	4	4	1	4	1	1
5	4	1	2	1	2	2	2	2	2	4	38	2	4	2	1	2	3	5	5	2	1	1	4	1	1
4	3	1	1	1	2	2	1	2	2	2	150	3	1	2	1	1	4	5	5	2	1	1	4	1	1
6	4	1	2	1	2	2	1	2	2	2	37	1	1	1	1	1	4	5	5	1	3	1	4	2	1
4	3	1	2	1	1	1	1	2	2	4	42	3	1	2	1	1	1	5	5	4	4	1	4	1	1
3	2	1	2	1	2	2	1	2	2	2	50	3	3	2	1	1	3	5	5	4	4	1	4	1	1
4	3	1	1	1	2	2	1	1	1	5	159	3	3	2	1	2	3	5	3	1	2	1	4	1	1
3	2	1	2	1	2	2	2	2	1	5	61	3	3	3	1	2	3	5	5	4	4	1	4	1	1
4	3	1	2	1	1	1	1	2	1	5	26	3	4	2	1	1	1	5	5	3	1	1	4	1	1
3	1	1	2	1	1	1	1	1	2	3	29	2	4	2	1	1	4	5	5	2	1	1	4	1	1
2	1	1	1	2	2	2	1	2	1	5	113	3	3	3	1	1	1	5	5	1	1	1	4	1	1
4	3	1	1	1	2	2	1	2	1	5	48	3	1	2	1	1	4	5	5	1	1	1	4	1	1
4	2	1	1	1	2	2	2	1	1	5	70	3	4	2	4	2	3	5	3	4	4	1	4	1	1
3	2	2	2	1	2	1	2	1	2	3	122	3	1	2	1	1	4	5	5	2	1	1	4	1	1
2	1	1	1	1	2	2	1	2	2	4	98	3	1	2	1	2	1	5	5	2	1	1	4	1	2
3	2	1	1	1	2	2	2	2	2	3	177	3	1	2	1	2	4	3	5	3	1	2	1	1	1
4	3	1	2	1	2	2	2	1	2	3	261	3	2	2	4	2	1	5	5	1	1	1	4	1	1
3	2	2	2	1	2	2	1	1	2	4	293	3	1	2	1	2	1	5	5	2	1	1	4	1	1
3	2	1	1	1	2	2	2	2	2	3	370	3	1	2	1	2	4	5	5	3	1	1	4	1	1
4	3	1	1	1	2	2	1	1	2	2	28	1	1	2	1	2	1	5	5	2	2	1	4	1	1
4	3	2	2	1	2	2	2	2	2	3	62	3	4	2	4	1	1	5	5	1	1	1	4	1	1
4	3	2	2	1	2	2	1	2	2	2	154	3	1	2	1	2	1	5	5	1	1	1	4	1	1
4	3	1	1	1	2	2	2	2	2	4	288	3	3	3	1	2	3	5	5	3	1	1	4	1	1
1	1	2	1	2	2	2	1	2	2	3	410	3	1	2	1	2	4	2	5	1	1	1	4	1	1
3	2	1	1	1	2	2	1	2	2	1	249	3	1	1	1	1	1	5	5	1	2	1	4	1	1
5	3	2	2	1	2	2	1	2	2	2	293	3	4	2	1	2	4	5	5	1	2	1	4	1	1
3	2	1	1	1	2	2	1	2	2	4	198	3	3	3	1	2	3	5	5	3	1	1	4	1	1
2	1	1	1	1	2	2	1	2	1	5	294	3	1	2	1	1	4	5	5	1	2	1	4	1	1
2	1	1	1	1	2	2	1	1	1	5	33	1	4	2	1	2	3	5	5	1	2	1	4	1	1
2	1	2	2	1	2	2	1	2	1	5	19	1	4	2	1	2	4	5	1	1	3	1	4	2	1
3	2	1	2	1	2	2	2	2	1	5	38	3	1	1	1	1	4	5	5	2	4	1	4	1	1
4	3	2	2	1	2	2	1	1	2	4	100	2	1	1	1	1	4	5	5	3	4	2	4	1	1
3	2	1	2	1	2	2	1	1	1	5	30	1	4	2	4	1	2	5	5	2	4	1	4	2	1
4	3	2	2	1	2	2	1	2	2	3	71	3	4	2	1	1	1	5	5	2	4	1	4	1	2
2	1	1	2	1	1	1	1	2	2	4	192	3	1	1	1	1	4	5	5	3	4	2	4	1	1
4	3	1	1	1	2	2	2	2	2	3	118	3	1	2	1	2	2	5	5	3	1	2	1	1	1
4	3	1	1	1	2	2	1	1	2	3	33	3	1	2	1	1	3	5	5	3	4	1	4	2	1
5	2	1	1	1	2	2	2	2	2	2	104	3	1	2	1	1	2	5	5	1	4	1	4	1	1
2	1	1	1	1	1	1	1	1	1	5	51	3	3	2	1	2	3	5	5	3	4	1	4	1	1
3	2	1	1	1	2	2	1	1	2	4	30	2	4	2	1	1	2	5	5	1	4	1	4	1	1
2	1	1	1	1	2	1	1	1	2	3	205	3	3	2	1	1	3	5	5	2	1	1	4	1	1
3	1	1	2	1	2	2	1	1	2	3	82	3	4	2	1	1	1	5	5	4	4	1	4	1	1
5	4	1	1	1	2	2	1	1	1	5	32	2	1	2	1	2	1	5	5	3	4	2	1	1	1
2	1	1	1	1	1	1	1	1	1	5	42	2	4	2	1	1	1	5	5	2	1	1	4	1	1
6	5	1	1	1	2	2	2	2	2	4	53	2	1	2	1	1	4	5	5	1	2	2	2	1	1
5	4	1	1	1	2	1	2	2	2	4	53	1	1	1	1	1	4	5	5	2	1	1	4	1	1
2	1	1	2	1	1	1	1	2	1	5	51	3	1	1	1	1	3	5	5	1	1	2	4	1	1
8	7	1	1	1	2	2	2	2	2	2	197	3	4	2	1	1	1	5	5	2	3	1	4	1	1
3	2	1	1	1	1	1	1	2	2	4	62	3	4	2	1	2	2	5	5	2	4	1	4	1	1
3	2	2	1	1	2	2	1	2	2	3	173	3	4	2	1	1	3	5	5	1	4	1	4	1	2
3	2	1	1	1	2	2	1	2	2	4	220	3	4	2	1	2	4	5	5	1	1	1	4	1	1
1	1	2	1	1	1	1	1	1	2	3	305	2	4	2	1	1	3	5	5	2	1	1	4	1	1
4	3	1	2	1	2	2	2	2	2	3	58	3	4	2	1	2	1	5	5	2	1	1	4	1	1
5	3	1	2	1	2	2	2	2	2	3	27	3	1	1	1	1	4	5	5	2	4	1	4	1	1
3	2	1	1	1	2	2	2	2	2	3	154	3	4	2	1	2	3	5	3	1	4	1	4	1	1
3	2	1	1	1	1	1	1	1	2	2	27	2	3	2	1	2	1	5	5	2	1	1	4	1	1
2	1	1	1	1	2	2	2	1	2	2	41	3	3	2	1	2	3	5	5	2	4	1	4	1	1
3	2	1	1	1	2	2	2	1	1	5	114	3	1	2	1	2	2	5	5	1	4	1	4	1	1
3	2	1	1	1	2	2	2	2	2	3	85	3	3	2	1	2	3	5	5	2	4	1	4	1	1
7	4	1	1	1	1	1	1	2	1	5	63	3	1	2	1	1	4	5	5	1	2	1	4	1	1
1	1	1	1	2	2	2	1	1	1	5	62	2	4	2	4	2	4	5	2	4	4	1	4	1	1
6	4	1	2	2	1	1	1	2	2	4	134	2	1	2	1	1	4	3	5	3	4	1	4	1	1
3	2	2	2	1	2	2	1	2	2	2	150	2	1	1	1	1	4	5	5	1	4	1	4	1	2
3	2	1	1	1	2	2	1	1	2	2	181	2	1	2	1	1	4	5	5	4	4	2	2	1	1
3	2	1	1	1	2	2	1	2	2	3	379	2	3	2	1	2	3	5	5	1	4	2	1	1	1
3	2	1	1	1	2	2	2	2	2	3	319	2	4	2	1	1	2	5	5	4	4	2	3	1	1
3	2	2	2	1	1	1	1	1	2	3	438	2	3	2	1	1	4	5	5	4	4	1	4	1	1
4	3	2	2	1	1	1	1	2	2	2	616	2	1	2	1	1	4	5	5	3	4	1	4	1	1
4	3	2	1	1	2	1	1	1	2	4	225	2	4	2	1	2	1	5	5	3	4	1	4	1	1
1	1	1	1	1	2	2	1	1	2	4	192	2	4	2	1	2	4	5	5	3	4	1	4	1	1
3	2	1	1	1	2	2	2	2	1	5	125	3	1	2	1	1	1	5	5	3	4	1	4	1	1
3	2	1	1	1	2	2	1	1	2	3	196	3	1	2	1	1	1	5	5	3	4	1	4	1	1
1	1	2	2	1	1	2	1	2	1	5	13	2	1	1	1	1	4	5	3	3	4	2	4	1	2
3	2	1	1	1	2	2	2	2	1	5	47	2	1	2	1	1	4	5	5	4	4	1	4	1	1
3	2	1	1	1	2	2	1	2	2	3	30	2	1	1	1	1	1	5	5	4	4	1	4	1	1
2	1	1	1	1	2	2	1	2	2	2	91	3	4	2	1	2	1	5	2	3	1	1	4	1	2
4	3	1	1	1	2	2	1	1	2	3	25	3	1	2	1	2	4	5	5	1	1	1	4	1	2
7	6	1	2	1	2	2	1	1	2	3	41	2	4	2	1	2	2	5	5	1	4	1	4	1	1
3	2	2	2	1	2	2	2	1	1	3	25	2	1	2	1	1	1	5	5	1	4	1	4	1	1
2	1	1	1	1	2	2	1	1	2	2	41	1	1	1	1	2	4	5	5	1	4	1	4	2	1
3	2	1	1	1	1	1	1	1	1	5	35	2	1	1	1	2	3	5	5	2	4	1	4	1	1
8	6	1	1	1	2	2	2	1	2	2	200	3	1	2	1	2	2	5	5	2	4	1	4	1	1
3	2	2	2	1	2	2	2	2	2	3	32	3	1	2	1	1	4	5	5	3	3	1	4	1	1
3	2	1	2	1	2	2	1	2	2	2	113	3	1	1	1	1	4	5	5	3	4	2	4	1	2
2	1	1	1	1	2	2	1	2	2	3	233	3	1	2	1	1	4	5	5	1	4	1	4	1	1
3	2	1	1	1	2	2	1	1	1	5	36	1	3	2	1	2	3	5	5	2	4	1	4	2	1
3	2	2	2	1	2	2	1	1	2	2	40	1	3	2	1	1	3	5	5	3	4	1	4	2	1
4	3	1	1	1	2	2	1	2	2	2	118	3	1	2	1	1	4	5	5	3	2	2	2	1	1
2	1	1	1	1	2	2	2	2	2	4	44	3	4	2	1	1	4	5	5	2	2	2	2	1	1
4	3	1	1	1	2	2	1	2	1	5	123	3	1	2	1	1	4	5	5	1	4	2	4	1	1
4	3	1	1	1	2	2	1	2	2	2	100	3	1	2	1	1	2	5	1	4	4	1	4	1	1
4	3	1	1	1	2	2	1	2	1	5	29	1	1	1	1	1	4	5	5	1	4	1	4	2	1
4	2	1	2	1	1	2	2	1	2	3	50	3	4	2	1	2	1	5	5	1	4	1	4	1	1
4	2	2	2	1	2	2	1	2	2	3	53	3	1	1	1	1	4	5	5	2	4	1	4	1	1
4	3	1	1	1	2	1	2	1	2	3	189	3	4	2	1	1	4	5	5	1	4	1	4	1	1
2	1	1	1	1	2	2	2	1	1	5	108	3	1	2	1	1	4	5	5	1	2	1	4	1	1
3	2	1	2	1	2	2	2	1	2	3	36	3	3	2	1	2	3	5	3	3	4	1	4	1	1
2	1	1	2	1	2	2	1	1	2	2	225	3	1	1	1	1	4	5	5	2	4	1	4	1	1
3	2	1	1	1	1	1	1	2	2	4	191	3	1	2	1	1	4	5	5	2	4	1	4	1	1
3	2	1	1	1	2	2	1	2	2	3	47	3	1	2	1	2	1	5	5	2	4	1	4	1	1
3	2	2	2	1	1	1	1	2	2	3	89	3	1	1	1	1	4	5	5	2	4	1	4	1	1
3	2	1	1	1	2	2	1	2	2	3	51	2	1	1	1	1	4	5	5	2	4	1	4	1	1
3	2	1	1	1	2	2	2	2	1	5	24	2	4	2	1	2	3	5	5	1	4	1	4	1	1
2	2	2	1	1	2	2	2	1	2	2	151	1	2	1	4	1	1	5	1	2	1	1	4	1	2
4	2	2	2	1	2	2	1	2	1	5	62	3	1	2	1	1	4	5	3	1	2	2	3	1	1
4	3	1	2	1	2	2	2	2	1	5	22	3	4	2	4	1	4	5	3	3	1	2	3	1	1
5	4	1	1	1	2	2	1	2	2	3	18	3	1	2	1	2	2	5	4	1	1	2	1	1	1
3	2	1	1	1	2	2	1	1	1	5	49	3	4	2	4	1	4	5	5	3	1	2	3	1	2
5	3	1	1	1	2	2	2	2	2	4	41	3	1	2	1	2	1	5	5	1	2	1	4	1	1
6	4	1	1	1	2	2	1	1	2	3	28	3	4	2	1	2	1	5	5	3	1	2	3	1	1
2	1	1	1	1	2	2	1	2	2	3	57	3	4	2	4	1	4	5	1	1	2	2	2	1	1
3	2	1	1	2	2	2	1	1	1	5	104	3	4	2	4	2	2	3	5	3	2	1	4	1	1
4	2	1	1	1	2	2	2	1	2	3	57	3	4	2	4	2	2	5	5	1	1	2	1	1	1
4	3	1	1	1	2	2	2	1	2	2	110	3	1	2	1	2	1	5	5	1	1	2	3	1	1
5	3	1	1	2	1	1	1	2	2	3	109	3	1	1	1	1	2	3	5	1	3	2	3	1	1
5	3	1	2	2	2	2	1	1	2	3	160	3	1	2	1	2	1	3	2	4	4	1	4	1	2
4	2	1	1	1	1	1	1	2	2	2	96	3	4	2	4	2	4	5	5	2	1	1	4	1	1
4	3	1	1	1	2	2	2	1	2	4	72	3	1	2	1	2	2	5	5	2	1	1	4	1	1
4	3	1	2	1	2	2	1	2	2	4	84	3	4	2	1	2	1	5	5	1	2	1	4	1	1
4	2	1	1	2	2	2	1	2	2	2	61	3	1	2	1	2	4	4	5	1	3	1	4	1	1
4	2	1	1	1	2	2	2	2	1	5	170	3	4	2	1	1	1	5	5	1	1	2	2	1	1
5	3	1	1	2	2	2	2	2	2	3	11	3	4	2	1	2	1	3	5	1	1	2	3	1	1
5	3	1	1	1	2	2	2	2	2	3	23	3	4	2	1	2	2	5	5	2	3	1	4	1	1
1	1	1	1	1	2	2	2	1	2	4	31	3	4	2	1	2	2	5	5	2	3	1	4	1	1
1	1	1	1	1	2	2	1	2	1	5	93	3	4	2	1	1	4	5	5	2	1	2	3	1	1
5	4	1	1	1	2	2	2	2	1	5	23	3	4	2	1	2	3	5	5	3	1	2	3	1	1
4	2	1	1	1	1	1	1	2	1	5	31	3	1	2	1	1	4	5	5	2	2	1	4	1	1
4	3	1	1	1	2	2	2	2	1	5	51	3	4	2	1	2	2	5	3	1	1	1	4	1	1
2	1	1	1	1	2	2	2	2	1	5	72	3	4	2	1	2	2	5	5	2	2	1	4	1	1
6	4	1	1	1	2	2	2	2	2	2	40	1	1	2	1	2	2	5	5	1	1	2	2	2	1
1	1	1	1	1	1	1	1	2	2	3	23	3	4	2	4	1	1	5	5	1	1	1	4	1	1
6	5	1	1	1	2	2	2	1	2	2	44	3	1	1	1	1	2	5	2	1	3	2	3	1	1
3	2	1	2	1	2	1	2	2	2	4	64	3	4	2	1	2	1	5	5	4	2	2	2	1	1
3	2	1	1	1	2	2	1	2	2	3	63	3	4	2	1	2	4	5	5	4	4	1	4	1	1
3	2	1	1	1	2	2	2	2	1	5	40	3	4	2	1	2	2	5	5	2	1	1	4	1	1
3	2	1	1	1	2	2	2	2	2	3	69	3	1	2	1	1	4	5	5	3	1	1	4	1	1
5	3	1	1	1	2	2	1	1	2	3	79	3	4	2	1	2	2	5	5	3	2	1	4	1	1
5	3	1	1	1	2	2	1	2	2	2	127	3	4	2	4	2	2	5	5	2	1	2	3	1	1
5	4	1	1	1	2	2	2	1	2	2	104	3	4	2	1	2	4	5	5	1	1	2	3	1	1
5	4	1	1	1	2	2	2	2	2	3	73	3	4	2	1	2	2	5	5	3	2	1	4	1	1
1	1	1	1	1	2	1	2	1	2	3	53	3	4	2	4	2	1	5	5	3	1	1	4	1	1
3	2	2	2	1	2	2	1	2	2	4	50	3	4	2	1	2	4	5	5	4	4	1	4	1	1
4	3	1	1	1	2	2	1	2	1	5	33	3	4	2	1	1	4	5	5	2	1	2	2	1	1
3	2	2	2	1	2	2	1	2	2	4	204	3	1	2	1	2	1	5	5	2	1	2	3	1	1
6	4	1	1	1	2	2	1	1	2	2	300	3	1	2	1	1	4	5	5	3	1	2	3	1	1
4	3	1	1	1	2	2	1	2	2	3	75	3	4	2	1	2	4	5	5	1	3	2	3	1	2
4	3	2	2	1	2	2	1	1	2	3	285	3	4	2	4	2	1	5	5	2	1	2	3	1	1
4	2	1	1	1	1	1	1	2	2	2	90	3	4	2	4	1	1	5	5	1	2	2	2	1	1
3	2	2	2	1	1	1	1	2	2	3	50	2	1	2	1	1	1	5	4	1	2	1	4	1	1
5	3	2	2	1	2	2	1	2	2	3	49	3	1	2	1	1	1	5	5	1	2	2	2	1	1
3	2	1	1	1	2	2	1	2	2	3	40	3	1	2	1	2	4	5	2	1	3	1	4	1	1
4	3	1	2	1	2	2	1	2	2	4	48	3	4	2	4	2	1	5	5	3	3	1	4	1	2
3	2	1	1	2	2	2	2	2	1	5	96	3	4	2	1	2	4	3	5	3	1	1	4	1	1
3	2	1	1	1	2	2	1	2	2	2	66	3	4	2	4	2	2	5	5	1	2	1	4	1	1
4	2	2	2	1	2	2	1	2	1	5	73	2	1	2	1	1	1	5	5	3	3	2	2	1	1
5	4	1	1	1	2	2	1	2	1	5	153	3	1	2	1	2	4	5	5	3	1	1	4	1	2
4	3	2	1	1	2	2	1	1	2	3	177	3	4	2	1	1	2	5	2	4	4	1	4	1	1
4	2	2	2	1	2	2	1	2	2	3	153	3	1	1	1	1	4	5	5	1	2	2	2	1	1
2	1	1	1	1	2	2	1	2	2	3	36	3	2	2	1	2	2	5	5	4	4	1	4	1	1
4	2	2	1	1	2	2	2	2	2	2	82	3	1	1	1	1	1	5	5	3	2	2	2	1	1
4	3	2	2	1	2	2	1	2	2	3	145	3	1	2	1	2	3	5	5	1	1	1	4	1	1
5	3	2	2	1	2	1	2	2	2	4	141	3	1	2	1	2	4	5	5	4	4	1	4	1	1
5	3	1	2	1	2	2	2	2	2	2	242	3	1	2	1	2	3	5	5	4	1	2	1	1	1
4	2	1	1	1	2	2	2	2	2	4	110	3	1	2	1	1	4	5	5	3	3	1	4	1	1
7	5	2	2	1	2	2	1	2	2	3	89	3	1	2	1	2	1	5	5	1	1	1	4	1	1
4	2	1	2	1	2	2	1	2	2	4	102	3	1	2	1	1	4	5	5	3	1	1	4	1	1
1	1	1	1	1	2	1	2	1	2	4	36	3	4	2	4	2	2	5	5	3	3	1	4	1	1
4	3	1	1	1	2	2	1	2	2	2	171	3	4	2	4	2	2	5	5	1	1	1	4	1	1
8	6	1	1	1	2	2	2	2	2	3	107	3	1	2	4	1	1	5	5	1	1	2	3	1	1
4	2	1	2	1	2	2	2	2	1	5	73	3	4	2	4	2	4	5	5	2	1	2	3	1	1
3	2	1	2	1	2	2	1	1	1	5	104	3	1	1	1	1	1	5	5	4	4	1	4	1	1
4	2	1	2	1	2	1	2	2	1	5	118	3	1	2	1	1	4	5	3	3	1	1	4	1	1
4	3	1	1	1	2	1	2	1	2	4	63	3	4	2	4	1	4	5	5	2	1	1	4	1	1
4	3	1	1	1	2	2	2	2	1	5	63	3	1	2	4	2	1	5	5	3	1	2	3	1	1
